# Supplementary material for: Identification of early salt stress responsive proteins in seedling roots of upland cotton (Gossypium hirsutum L.) employing iTRAQ-based proteomic technique
Source: Front Plant Sci. 2015 Sep 11;6:732. doi: 10.3389/fpls.2015.00732 (PMC4566050; doi:10.3389/fpls.2015.00732)
Supplement: Supplementary file 1 [file Table1.XLS]

## Sheet: Sheet1
Table S1 Specific primer pairs used for qRT-PCR expression analysis
Gene	Forward primer (5'-3')	Reverse primer (5'-3')
POD	TTCAATTCGGATTTTGTGGC	TGCACAAATTAGTTCACCCT
SOD	TCACCGACAAACAGATTCC	GCAGACCAATAATACCGCA
GST	GCGTAATGGGTGAAGAAGT	TAAATCGCTCTTGTTGCCA
MDH	GGAAGGAATGGAGAGGAAAG	CTAGTGCCCTGTTATGATCC
MDAR	TCACCACCAGATCCAACACA	GTATGCAGCCAGGACTTTCG
18srRNA	TTTGACTCAACACGGGGAAAC	CAGACAAATCGCTCCACCAA
