# Supplementary material for: Identification of early salt stress responsive proteins in seedling roots of upland cotton (Gossypium hirsutum L.) employing iTRAQ-based proteomic technique
Source: Front Plant Sci. 2015 Sep 11;6:732. doi: 10.3389/fpls.2015.00732 (PMC4566050; doi:10.3389/fpls.2015.00732)
Supplement: Supplementary file 3 [file Table3.XLS]

## Sheet: Sheet1
Biological Functions	Accessiona	Score	Mass	Cov	Peptide	Unique Peptide	Identity	E_Value	Accessionb	protein	Species	Fold change(113/115)d	Sigc	Fold change(114/116)e	Sigc	Mean ratiof	Sigc
Carbohydrate and energy metabolism
	Garb_14205	577	87347	11.6	5	4	99.62	2e-155	gi|377824753	pectin methylesterase	Gossypium hirsutum	0.301386	*	0.895255		0.666223	*
	Garb_13664	519	42292	28.9	8	2	99.7	0	gi|211906490	malate dehydrogenase	Gossypium hirsutum	0.739		0.615764	*	0.66357	*
	cotton_GLEAN_10015770	334	46337	28	7	3	65.88	8e-129	gi|122216326	Perakine reductase	Rauvolfia serpentina	0.635728	*	0.68306		0.666223	*
	Garb_33770	185	64999	17.9	5	3	96.52	2e-59	gi|339265919	phosphogluconate dehydrogenase	Lotus grandiflorus	1.618	*	1.424		1.521	*
	Garb_01661	832	60524	38.5	11	4	94.61	0	gi|225455555	enolase	Glycine max	0.564		0.838		0.679	*
	cotton_GLEAN_10028104	125	38623	20.8	5	4	72.41	2e-17	gi|55584187	Quinone oxidoreductase-like protein At1g23740	Arabidopsis thaliana	0.716846		0.772201		0.623441	*
	Garb_02390	116	62461	10.5	4	1	51.28	2e-14	gi|117940179	Dihydrolipoyllysine-residue acetyltransferase component 1 of pyruvate dehydrogenase complex, mitochondrial	Arabidopsis thaliana	1.20482		2.13675		1.62502	*
	Garb_19216	114	26019	25.9	3	3	79.59	3e-88	gi|225465847	NADPH:quinone oxidoreductase	Vitis vinifera	0.374251	*	0.813008	*	0.570125	*
	cotton_GLEAN_10006221	737	77737	21.9	9	3	94.24	6e-21	gi|75262456	ATP-citrate synthase beta chain protein 2	Arabidopsis thaliana	0.41684	*	1.02987		0.670691	*
	Garb_26322	105	24419	21.9	3	2	95.52	2e-107	gi|242129048	ATP synthase delta subunit 2	Gossypium hirsutum	0.432	*	0.681	*	0.566	*
	Garb_06228	74	77493	2.1	1	1	78.6	1e-108	gi|91981275	pectin methylesterase, partial	Citrus bergamia	0.326904	*	0.77821		0.570776	*
	Garb_00279	67	46997	10.7	2	2	65.8	9e-132	gi|21431800	NADP-dependent alkenal double bond reductase P2	Arabidopsis thaliana	0.471698		0.659196	*	0.576037	*
	Garb_21160	62	50722	5.6	2	2	93.24	3e-78	gi|75268018	Probable fructose-bisphosphate aldolase 3	Arabidopsis thaliana	2.439		1.047		1.485	*
	Garb_37955	128	45138	13.1	4	4	81.9	6e-148	gi|470127114	PREDICTED: aldose 1-epimerase-like	Fragaria vesca subsp. vesca	1.798	*	1.311		1.517	*
	Garb_27590	75	89817	6.6	3	3	97.85	1e-48	gi|37193998	phosphoenolpyruvate carboxykinase, partial	Mitella japonica	0.317965		0.613874		0.465983	*
	Garb_38448	77	64553	7.5	3	3	88.1	0	gi|224057577	glutathione reductase	Populus trichocarpa	2.439	*	1.56		1.992	*
	Garb_00955	160	70573	8.3	3	2	91.07	3e-147	gi|356532527	dihydrolipoyl dehydrogenase-like	Glycine max	0.421053		0.754148		0.502513	*
Transcription related
	Garb_28259	322	59356	15.3	5	5	97.62	4e-16	gi|75262442	Nuclear transcription factor Y subunit B-2	Arabidopsis thaliana	1.62075	*	1.301	*	1.51057	*
	Garb_00970	75	23909	7.5	1	1	63.16	2e-37	gi|341958560	RecName: Full=CASP-like protein POPTRDRAFT_820933	Populus trichocarpa	0.735835		0.507099		0.604961	*
	Garb_06245	72	52162	7.8	3	1	93.42	2e-36	gi|356521678	putative DNA repair protein RAD23-1-like isoform 1	Glycine max	1.917	*	1.6835	*	1.75	*
	Garb_02220	62	21860	10.1	1	1	84.48	6e-20	gi|55976204	Transcription factor HY5	Solanum lycopersicum	2.5974	*	1.752	*	2.103	*
	Garb_16614	45	34251	3.8	1	1	93.51	1e-35	gi|224133758	histone H1	Populus trichocarpa	1.659	*	2.18049	*	1.846	*
	Garb_04359	27	64978	2	1	1	93.93	4e-120	gi|75321585	Zinc finger CCCH domain-containing protein 40	Oryza sativa subsp. japonica	2.78	*	0.919001		1.68067	*
Protein translation,processing and degradation
	Garb_01663	118	18087	9.8	1	1	92.62	6e-60	gi|75266342	40S ribosomal protein S20-2	Arabidopsis thaliana	2.57	*	1.75439	*	2.103	*
	Garb_09241	78	22829	7.4	1	1	95.08	6e-20	gi|22096379	40S ribosomal protein S30	Arabidopsis thaliana	0.376	*	1.00773		0.674	*
	Garb_29307	99	17638	21.8	2	2	88.3	2e-40	gi|17865566	60S ribosomal protein L36-3	Arabidopsis thaliana	1.34		2.211	*	1.743	*
	Garb_32910	290	14393	57	4	2	90.32	1e-23	gi|24473796	60s acidic ribosomal protein	Prunus dulcis	0.628332		0.64184		0.645064	*
	Garb_02116	123	31431	26	5	2	88.51	9e-40	gi|6015064	Elongation factor 1-delta	Pimpinella brachycarpa	1.67785		2.501	*	2.089	*
	Garb_36269	120	43289	15.3	4	3	82.93	1e-156	gi|23503072	Eukaryotic translation initiation factor 3 subunit I	Arabidopsis thaliana	0.505051	*	0.817396		0.666	*
	Garb_25276	231	39374	16.2	4	4	100	3e-08	gi|18803	polyubiquitin protein	Helianthus annuus	0.542005	*	0.792393	*	0.674764	*
	Garb_22303	142	143493	3.8	3	3	95.1	3e-46	gi||95116512	ubiquitin activating enzyme	Theobroma cacao	0.517331	*	0.691563	*	0.564334	*
	Garb_00461	46	25388	10.3	2	2	96.08	3e-84	gi|356560787	PREDICTED: ubiquitin-conjugating enzyme E2 5-like	Glycine max	1.627		1.46103	*	1.543
	cotton_GLEAN_10028977	89	76082	8.4	4	4	59.25	0	gi|117949833	T-complex protein 1 subunit gamma	Arabidopsis thaliana	2.176	*	1.184		1.578	*
	Garb_02841	42	74822	3.2	2	2	88.71	9e-26	gi|75115360	Protein disulfide isomerase-like 1-6	Arabidopsis thaliana	1.5748	*	2.171		1.91105
	cotton_GLEAN_10016664	129	83859	4.8	3	3	87.08	2e-105	gi|255541132	structural constituent of nuclear pore, putative	Ricinus communis	2.89855	*	1.05374		1.68	*
	Garb_13672	38	28204	4.1	1	1	78.24	2e-92	gi|255575861	Glycolipid transfer protein, putative	Ricinus communis	3.15457	*	1.15207	*	1.97239	*
	Garb_21548	35	68985	5.4	2	2	92.79	8e-120	gi|82581521	Proteasome subunit beta type-4	Arabidopsis thaliana	1.612	*	1.5621		1.526
	Garb_12714	976	87719	32.8	13	1	99.38	0	gi|211906494	heat shock protein 70	Gossypium hirsutum	0.528		0.78125	*	0.654	*
	Garb_21426	972	87778	37.2	15	1	100	0	gi|211906504	heat shock protein 70	Gossypium hirsutum	0.692042		0.659631		0.675291	*
	cotton_GLEAN_10025441	474	52038	34.6	9	1	98.2	7e-94	gi|289064666	S-adenosylmethionine synthase-like protein	Eperua falcata	0.29129	*	0.762195	*	0.536481	*
	cotton_GLEAN_10013973	438	52771	19.8	7	5	81.21	0	gi|255543963	Aspartic proteinase nepenthesin-1 precursor, putative	Ricinus communis	3.153		1.14679		1.819	*
	Garb_35439	76	46600	3.8	1	1	88.74	0	gi|229830633	L-idonate 5-dehydrogenase	Vitis vinifera	0.464037		0.809061		0.600601	*
	cotton_GLEAN_10014464	81	73925	6.6	3	3	94.81	2e-71	gi|308743337	asparagine synthetase 1	Solanum tuberosum	0.410678	*	0.717875	*	0.537057	*
Cell wall and cytoskeleton metabolism
	Garb_02475	171	21411	44.4	4	4	100	3e-77	gi|89212812	actin depolymerizing factor 2	Gossypium hirsutum	1.487	*	1.741	*	1.524	*
	cotton_GLEAN_10014637	338	131382	15.9	11	1	87.79	6e-86	gi|117553550	actin-binding protein ABP29	Vitis vinifera	1.93		1.54		1.663	*
	Garb_04328	100	86296	6	3	3	90.8	1e-159	gi|182627650	Actin-related protein4	Oryza sativa subsp. indica	1.78253		1.30208	*	1.503	*
	Garb_19713	457	29881	28.3	4	1	98.67	1e-107	gi|157273642	fasciclin-like arabinogalactan protein 4	Gossypium hirsutum	0.583431	*	0.775194		0.602773	*
	cotton_GLEAN_10015912	454	29837	28.3	4	1	99.56	9e-109	gi|150416583	fasciclin-like arabinogalactan protein 11	Gossypium hirsutum	0.613699	*	0.689889	*	0.652	*
	Garb_17034	116	54934	13	3	3	99.27	0	gi|157273666	fasciclin-like arabinogalactan protein 16	Gossypium hirsutum	1.85	*	1.257	*	1.5625	*
	cotton_GLEAN_10018582	85	33568	15.9	3	3	88.19	1e-103	gi|157273646	fasciclin-like arabinogalactan protein 6	Gossypium hirsutum	2.719	*	0.931099		1.711	*
	cotton_GLEAN_10040764	73	31897	12	2	2	80	4e-79	gi|157273640	fasciclin-like arabinogalactan protein 3	Gossypium hirsutum	2.773	*	0.878		1.574	*
	Garb_33627	65	33270	14	3	3	100	4e-112	gi|157273638	fasciclin-like arabinogalactan protein 2	Gossypium hirsutum	4.992	*	1.24		3.059	*
	cotton_GLEAN_10023074	58	50602	5.6	2	2	99.29	0	gi|157273660	fasciclin-like arabinogalactan protein 13	Gossypium hirsutum	3.256	*	1.41443		2.124	*
	Garb_32655	200	48867	23	7	5	98.63	0	gi|253509569	caffeic acid O-methyltransferase 2	Gossypium hirsutum	0.784929		0.614251	*	0.682128	*
	Garb_18854	40	17172	5.2	1	1	100	3e-30	gi|224552010	hybrid proline-rich protein	Gossypium hirsutum	3.427	*	4.043	*	3.507	*
	cotton_GLEAN_10039929	286	30283	27.3	4	1	74.8	2e-47	gi|255547195	glycine-rich RNA-binding protein, putative	Ricinus communis	1.75439	*	1.315		1.5015	*
	Garb_02630	67	60465	5.7	3	2	71.59	0	gi|259016223	Glucan endo-1,3-beta-glucosidase 7	Arabidopsis thaliana	2.662	*	3.456		3.108	*
	cotton_GLEAN_10037095	155	69841	7.5	4	3	66.23	4e-23	gi|255546283	Glucan endo-1,3-beta-glucosidase precursor, putative	Ricinus communis	2.912	*	2.036	*	2.234	*
	Garb_22900	34	57100	2.3	1	1	86.8	0	gi|255573702	Glucan endo-1,3-beta-glucosidase precursor, putative	Ricinus communis	2.896	*	1.386		1.93424	*
Membrance and transport
	cotton_GLEAN_10010706	1269	79769	48.5	22	2	100	2e-38	gi|1336803	vacuolar H(+)-ATPase subunit A	Gossypium hirsutum	1.751	*	1.589		1.635	*
	Garb_00098	47	18587	10.9	3	2	100	1e-58	gi|2493146	RecName: Full=V-type proton ATPase 16 kDa proteolipid subuni	Gossypium hirsutum	2.006		2.122		2.155	*
	cotton_GLEAN_10008387	716	32135	22.7	4	3	74.79	1e-103	gi|75273758	Cysteine-rich repeat secretory protein 38	Arabidopsis thaliana	0.545256	*	0.638978	*	0.627746	*
	cotton_GLEAN_10028780	486	124416	17.5	13	4	95.26	0	gi|7105717	plasma membrane proton ATPase	Kosteletzkya virginica	1.917	*	1.547	*	1.732	*
	cotton_GLEAN_10025437	189	155889	6.6	5	3	84.02	0	gi|224130846	multidrug/pheromone exporter, MDR family, ABC transporter family	Populus trichocarpa	2.409	*	1.309		1.699	*
	cotton_GLEAN_10022598	166	27651	6.3	1	1	99.6	2e-104	gi|292653531	aquaporin TIP1;7	Gossypium hirsutum	0.717875		0.618812	*	0.641026	*
	cotton_GLEAN_10019420	57	26972	4.4	1	1	100	1e-73	gi|292653547	aquaporin TIP2;5, partial	Gossypium hirsutum	0.774		0.561798		0.657895	*
	Garb_19337	99	24791	7	1	1	85.44	1e-43	gi|461929	Probable aquaporin TIP-type	Antirrhinum majus	0.702247		0.361141	*	0.503018	*
	cotton_GLEAN_10018594	70	27216	6.8	1	1	98.41	9e-127	gi|300793602	TPA: TPA_inf: aquaporin TIP1;4	Gossypium hirsutum	0.587889	*	0.329489	*	0.45106	*
	Garb_09969	314	28795	6.2	1	1	96.09	4e-72	gi|292653535	aquaporin TIP1;10, partial	Gossypium hirsutum	0.556174		0.481928	*	0.505561	*
	cotton_GLEAN_10022435	280	35526	21.5	4	2	92.4	9e-125	gi|300793598	aquaporin PIP2;10	Gossypium hirsutum	0.348918	*	0.258465	*	0.290698	*
	Garb_04584	265	35148	20.7	4	2	91.4	3e-143	gi|256568429	PIP protein	Gossypium hirsutum	0.600601		0.488998	*	0.540541	*
	Garb_13025	117	34645	10.2	2	2	94.39	7e-157	gi|164668308	PIP2 protein	Gossypium hirsutum	0.661813		0.389864	*	0.521648	*
	Garb_13932	86	35942	3.5	1	1	100	4e-159	gi|118132686	PIP1 protein	Gossypium hirsutum	0.445434		0.162259	*	0.269542	*
singal transduction
	cotton_GLEAN_10040184	238	116774	9.9	7	3	71.16	2e-151	gi|363807628	probable leucine-rich repeat receptor-like protein kinase At5g49770-like precursor	Glycine max	1.32626		1.581	*	1.45409	*
	cotton_GLEAN_10031546	236	14296	69.4	4	4	72.07	3e-32	gi|1702983	Auxin-repressed 12.5 kDa protein	Fragaria ananassa	1.303	*	1.665		1.586	*
	Garb_23718	34	160717	1.5	2	2	72.82	0	gi|349504495	leucine rich repeat-containing protein	Corchorus capsularis	1.771		1.415		1.57233	*
	Garb_05514	207	20036	16.9	2	2	92.57	1e-76	gi|1346675	Nucleoside diphosphate kinase B	Flaveria bidentis	1.50376	*	1.638		1.523	*
Stress and defence
	Garb_12824	464	18522	16.5	2	1	96.69	1e-78	gi|74229677	cytoplasmic Cu/ZnSOD	Gossypium hirsutum	7.707	*	0.940734		2.94	*
	Garb_40884	575	41445	29.7	9	8	80.27	5e-143	gi|357470271	Peroxidase	Medicago truncatula	2.067	*	1.2837	*	1.75131	*
	Garb_38204	216	39915	6.5	2	1	74.84	5e-133	gi|115345276	peroxidase	Populus alba	3.19489		0.94697		1.66667	*
	Garb_21995	206	40541	19.9	5	5	76.17	5e-116	gi|73913500	peroxidase	Phaseolus lunatus	1.57729	*	1.231		1.673	*
	cotton_GLEAN_10015273	199	41849	12.2	3	2	67.68	2e-127	gi|255551599	Peroxidase 26 precursor, putative	Ricinus communis	1.51745	*	1.99203	*	1.981	*
	Garb_10901	198	38931	10.6	3	2	96.89	4e-167	gi|32351452	class III peroxidase	Gossypium hirsutum	2.15983	*	1.55763	*	1.80505	*
	Garb_06127	152	33807	19.8	4	4	74.62	3e-114	gi|255581003	Peroxidase 2 precursor, putative	Ricinus communis	0.47259		3.24675	*	1.643	*
	Garb_30095	117	42248	12.5	3	3	81.71	7e-158	gi|25453205	Peroxidase 12	Arabidopsis thaliana	2.122	*	1.428		1.7	*
	cotton_GLEAN_10023951	260	42570	20.2	5	1	71.3	2e-130	gi|225447324	PREDICTED: peroxidase 27	Vitis vinifera	0.789		0.668	*	0.674	*
	Garb_23542	341	114829	14.2	9	3	88.5	4e-49	gi|220967704	monodehydroascorbate reductase	Solanum lycopersicum	0.332889	*	1.05504		0.667057	*
	cotton_GLEAN_10012655	130	32999	18.7	3	3	97.33	4e-126	gi|195973264	glutathione S-transferase	Gossypium hirsutum	1.966	*	1.622	*	1.648	*
	Garb_33533	2072	21758	49.7	6	1	94.34	9e-84	gi|354620267	pCPR10-16	Gossypium barbadense	1.632	*	1.819	*	1.6835	*
	Garb_26640	274	17273	30.8	3	2	70.44	3e-58	gi|15811629	ribonuclease-like PR-10	Gossypium arboreum	0.848		2.847	*	1.797	*
	Garb_14866	115	28877	15.3	3	3	96.83	8e-116	gi|33338347	osmotin-like pathogenesis-related protein	Gossypium hirsutum	0.683995		2.337	*	1.5456	*
	Garb_05304	95	28761	8.5	1	1	83.25	8e-97	gi|255537367	Osmotin precursor, putative	Ricinus communis	1.784		1.741		1.78	*
	Garb_26131	204	17569	27.4	2	2	99.19	6e-45	gi|383932370	nodulin-like protein	Gossypium hirsutum	0.879		0.498008		0.611995	*
	Garb_06270	203	74713	10.5	4	4	82.98	6e-142	gi|38258655	Monocopper oxidase-like protein SKU5	Arabidopsis thaliana	1.978		1.118		1.444	*
	Garb_41622	158	22338	19.1	3	1	97.45	4e-78	gi|354620271	MLP	Gossypium barbadense	0.783699	*	0.505561	*	0.625391	*
	Garb_14339	584	127896	1.3	1	1	80.98	0	gi|194321204	laccase	Gossypium hirsutum	3.023		0.857		1.68	*
	Garb_20222	154	20162	12.4	2	1	95.98	2e-92	gi|65998365	dirigent-like protein	Gossypium barbadense	3.517	*	1.34771		1.788	*
	Garb_20230	144	19410	12.6	2	1	97.13	2e-94	gi|66276977	dirigent-like protein	Gossypium barbadense	2.845	*	1.23457	*	1.84843	*
	Garb_17269	97	37281	20.5	4	4	68.61	2e-109	gi|118926	Desiccation-related protein PCC13-62	Craterostigma plantagineum	1.5674		1.97	*	2.23714	*
	Garb_40095	82	70060	11.6	4	4	76.65	2e-89	gi|359480830	PREDICTED: LOW QUALITY PROTEIN: L-ascorbate oxidase-like	Vitis vinifera	1.46513		1.62075	*	1.56495	*
	Garb_17208	80	22953	11	1	1	93.29	7e-87	gi|166203457	universal stress protein 1	Gossypium arboreum	1.13895		2.741	*	1.947	*
	Garb_29702	50	50982	12.5	3	3	97.27	2e-147	gi|94717590	GDP-mannose 3,5-epimerase 2	Oryza sativa subsp. japonica	1.36799		1.628	*	1.52905
	cotton_GLEAN_10016101	96	26060	14.7	2	1	67.21	5e-69	gi|225455388	PREDICTED: germin-like protein 11-1	Vitis vinifera	0.817661		0.467946	*	0.602773	*
	Garb_28365	81	19513	8.3	2	3	68.14	5e-38	gi|470122858	PREDICTED: protein PLANT CADMIUM RESISTANCE 2-like isoform 1	Fragaria vesca subsp. vesca	2.287	*	1.631	*	1.919	*
	Garb_16483	255	64996	4.6	2	1	77.17	0	gi|75099392	Subtilisin-like protease	Arabidopsis thaliana	1.992	*	1.641	*	1.832	*
	cotton_GLEAN_10008709	279	29251	8.9	2	2	83.76	6e-98	gi|68064400	Thaumatin-like protein	Phaseolus vulgaris	0.941		2.1955	*	1.714	*
	Garb_26040	232	19461	13	1	1	100	5e-61	gi|319433441	copper binding protein 3	Gossypium hirsutum	0.752		0.459	*	0.551	*
other metabolism
	cotton_GLEAN_10021644	437	35958	39.1	7	1	82.78	7e-126	gi|89258498	short chain alcohol dehydrogenase	Gossypium hirsutum	0.634921	*	0.665779	*	0.664011	*
	Garb_09190	259	61088	19.4	6	6	87.23	0	gi|7546402	Chain A, Structures Of Adenylosuccinate Synthetase From Triticum Aestivum And Arabidopsis Thaliana	Arabidopsis Thaliana	1.29534	*	1.338	*	1.5528	*
	Garb_03326	83	51772	13.3	3	3	99.39	0	gi|74273629	gibberellin 20-oxidase 1	Gossypium hirsutum	1.288		2.339	*	1.63132	*
	cotton_GLEAN_10034568	49	36299	6.4	2	2	53.7	7e-31	gi|395406786	Putative inactive methylesterase 20	Arabidopsis thaliana	0.461	*	0.815		0.656	*
	Garb_20016	65	59632	9.5	3	3	86.44	0	gi|255554698	homogentisate 1,2-dioxygenase, putative	Ricinus communis	0.637755		0.813008		0.629327	*
	Garb_30190	56	39721	2.9	1	1	68.39	2e-138	gi|3183454	Uncharacterized oxidoreductase ykwC	Bacillus subtilis	2.94118	*	1.49925	*	2.067	*
Unknown																	*
	cotton_GLEAN_10009019	61	13510	23.8	2	2	93.07	3e-48	gi|224137260	predicted protein	Populus trichocarpa	2.052		2.414	*	2.30947	*
	Garb_05122	560	49790	19.5	6	6	78.46	5e-22	gi|297736988	unnamed protein product	Vitis vinifera	1.85285	*	1.66213	*	1.88936	*
	Garb_15201	78	96951	3.4	2	2	86.16	0	gi|224106732	predicted protein	Populus trichocarpa	2.353	*	1.454		1.775	*
	cotton_GLEAN_10014707	403	54633	25.6	8	8	76.92	4e-21	gi|297736988	unnamed protein product	Vitis vinifera	2.317		1.177		1.717	*
	cotton_GLEAN_10010353	161	53652	12.7	5	5	66.93	9e-144	gi|225458697	uncharacterized protein	Vitis vinifera	1.91	*	1.49925	*	1.66	*
	cotton_GLEAN_10029849	114	50016	8	2	2	84.34	5e-80	gi|147767808	hypothetical protein VITISV_032830	Vitis vinifera	1.99		1.26904		1.596	*
	cotton_GLEAN_10029653	128	75226	12.6	5	5	80.35	2e-131	gi|224092318|	predicted protein	Populus trichocarpa	1.789	*	1.271		1.521	*
	cotton_GLEAN_10037769	355	94515	12.6	8	8	75.44	0	gi|147820236	hypothetical protein VITISV_010210	Vitis vinifera	1.242		1.415	*	1.494	*
	Garb_09350	117	42809	14.7	3	3	93.58	3e-117	gi|217073300	unknown	Medicago truncatula	0.424268		0.829187		0.667111	*
	cotton_GLEAN_10027063	54	21496	5.6	1	1	73.48	4e-56	gi|359496362	uncharacterized protein LOC100854560	Vitis vinifera	0.965251		0.484027		0.66357	*
	Garb_04125	92	42340	13.2	3	2	86.67	1e-07	gi|388499178	unknown	Lotus japonicus	0.558971	*	0.804		0.644745	*
	Garb_28296	200	55898	17.8	5	5	85.71	4e-64	gi|223943077	unknown	Zea mays	0.384763	*	0.848		0.643915	*
	cotton_GLEAN_10004093	367	44677	29.4	9	2	84.13	2e-82	gi|388500070	unknown known	Lotus japonicus	0.367	*	0.69	*	0.582	*
	Garb_20707	212	73744	13.5	6	3	86.05	3e-12	gi|84453208	putative cytosolic factor	Trifolium pratense	0.446		0.64	*	0.547	*
	Garb_28018	198	36609	19.4	3	3	80	3e-06	gi|147782603	hypothetical protein VITISV_010455	Vitis vinifera	0.59952	*	0.343879	*	0.447	*
athe accession of cotton AD genome annotation database
bNCBInr Accession
cSignificant difference
dsalt-treated protein samples and control protein samples were labeled with 113 and 115 tages, respectively.
esalt-treated protein samples and control protein samples were labeled with 114 and 116 tages, respectively.
fMean ratio corresponds to the protein reporter ion intensity originating from salt-treated protein samples (113 and 114) relative to fully control protein samples (115 and 116).
